# Supplementary material for: An Ultra-Sensitive and Multifunctional Electronic Skin with Synergetic Network of Graphene and CNT
Source: Nanomaterials (Basel). 2022 Dec 30;13(1):179. doi: 10.3390/nano13010179 (PMC9823652; doi:10.3390/nano13010179)
Supplement: Supplementary file 1 [file nanomaterials-13-00179-s001.zip]

Archive with 1 entries (1 files):
- nanomaterials-2096929-supplementary.pdf
